# Supplementary material for: Constructing Dynamical Symmetries for Quantum Computing: Applications to Coherent Dynamics in Coupled Quantum Dots
Source: Nanomaterials (Basel). 2024 Dec 23;14(24):2056. doi: 10.3390/nano14242056 (PMC11677228; doi:10.3390/nano14242056)
Supplement: Supplementary file 1 [file nanomaterials-14-02056-s001.zip]

Archive with 1 entries (1 files):
- nanomaterials-3336618-supplementary.pdf
